# Supplementary material for: Examining smoking-induced differential gene expression changes in buccal mucosa
Source: BMC Med Genomics. 2010 Jun 24;3:24. doi: 10.1186/1755-8794-3-24 (PMC3161387; doi:10.1186/1755-8794-3-24)
Supplement: Additional file 1 — Total RNA yields and quality from blood and buccal samples used in study. [file 1755-8794-3-24-S1.XLS]

## Sheet: Sheet1
	Additional file 1. Total RNA yield and quality from blood
	and buccal samples used in study.
	Sample	Total	RIN
		ng
	1-Cheek	43.5	2.5
	2-Cheek	93.6	N/A
	3-Cheek	96.6	N/A
	4-Cheek	137.1	2.5
	5-Cheek	152.1	2.6
	6-Cheek	168.9	2.7
	7-Cheek	119.7	N/A
	1-Blood	11980.8	8.5
	2-Blood	5746.4	8.7
	3-Blood	4110.4	8.1
	4-Blood	2732	7.4
	5-Blood	7215.2	8
	6-Blood	31080	7.8
	7-Blood	10474.4	8.1
	Sample	Total	RIN
		ng
	NS21a	418.2	2.8
	NS22a	192.9	2.5
	NS23a	273.6	N/A
	NS24a	396.9	N/A
	Sm25a	52.2	N/A
	Sm26a	196.5	N/A
	Sm27a	276	2.3
	Sm28a	279	2.5
	11Sma	87.9	ND
	12NSa	304.5	ND
	NS21b	117.3	N/A
	NS22b	762.9	2.3
	NS23b	215.7	N/A
	NS24b	387	N/A
	Sm25b	185.4	N/A
	Sm26b	403.8	2.1
	Sm27b	732.9	N/A
	Sm28b	353.7	N/A
	11Smb	179.7	ND
	12NSb	345.3	ND
	N/A No RIN could be calculated
	ND Not done
