# Supplementary material for: Examining smoking-induced differential gene expression changes in buccal mucosa
Source: BMC Med Genomics. 2010 Jun 24;3:24. doi: 10.1186/1755-8794-3-24 (PMC3161387; doi:10.1186/1755-8794-3-24)
Supplement: Additional file 2 — Primers used for qPCR portion of study. [file 1755-8794-3-24-S2.XLS]

## Sheet: Sheet1
Additional file 2. Primers used for qPCR portion of study.
Gene	Refseq Accession ID	Affymetrix Probeset ID	Transcript Length(bp)	Sense Primer		Anti-sense Primer		Position 5'	Position 3'	Cycling Temperature degC	Concentration (nM) sense, anti-sense	% Efficiency	Amplicon Size(bp)	Affymetrix Target
ANKRD28	NM_015199	226025_at	6339	CAGATGATTTTGGCAGGACTTG		GTTGGCAGCAGCGTAGTG		1345	1487	50	250, 150	96	143
				TGCTGAGATGTTAATTGATAC		TCCACAGAATTGACTTGAG		2552	2701	56	300, 300	94	150
				CATAAATTAAGCATCACTAAAGTCTC		CCGAAATATCAGCCTTCTCTC		4379	4577	54	300, 250	91	199	4387-4920
ITGA5	NM_002205	201389_at	4267	GCTGGACTGTGGAGAAGAC		AAGTGAGGTTCAGGGCATTC		1994	2100	56	300, 250	95	107
				TCAGACATTGGCACCTAATC		TTCCTGGCTTCTCCTAAATC		3879	3982	54	300, 300	94	104	3725-4193
TMEM8	NM_021259	222718_at	2561	CTTCCAGAGGTTTCTCATAC		GCGTCATACTTCTCATCC		584	701	57	250, 300	95	118
				CGTCAGCAGAATGTATGTG		TCCTGGTTCCATAGTCTCC		1372	1481	54	300, 300	98	110
				CCCTGCCTCTTTGCCTTC		TAGTAGTAGTTGTCGCTAGTCATC		2067	2245	57	250, 250	95	179	1953-2508
RPS3A	NM_001006	200099_s_at	930	CACCAGGACCCAAGGAACC		CCAACACAGAACAGACGAAGC		198	473	60	200, 200	94	276	251-445
