# Supplementary material for: Examining smoking-induced differential gene expression changes in buccal mucosa
Source: BMC Med Genomics. 2010 Jun 24;3:24. doi: 10.1186/1755-8794-3-24 (PMC3161387; doi:10.1186/1755-8794-3-24)
Supplement: Additional file 3 — Gene lists used for the GSEA analysis. [file 1755-8794-3-24-S3.XLS]

## Sheet: GeneListBuccal
Additional file 3. Gene lists used for the GSEA analysis.
Buccal_upSm	Nasal_upSm	Nasal_downSm	SAM_upSm	RP_upSm	RP_downSm
up in smokers	up in smokers	down in smokers	up in smokers	up in smokers	down in smokers
AACS	AACS	PEX14	AMY1A, 2A	A2ML1	ASMTL
AKR1B1	ABHD2	SIX2	ANKRD44	ACTG1	DMRTC1
AKR1B10	ADH7	TU3A	BNC2	ADM	FLJ33706
ALDH3A1	AKR1B1	PPAP2B	CGGBP1	ALDH1A3	FLJ40243
APLP2	ALDH3A1	ANXA6	FLJ12595	ALG10	H19
ARHE	ANXA3	PECI	GALNT7	ANKRD37	KCNA5
BCL2L13	AP2B1	PDE8B	GOLGA4	ANXA1	LCE1E
BECN1	APLP2	HRIHFB2122	KIDINS220	ANXA11	LOC100131941
C14orf1	ARHE	RUTBC1	LCMT2	ANXA2	LOC158402
CABYR	ARL1	TSAP6	LRMP	ATP6V1D	LOC285708
CAP1	ARPC3	SHARP	NAGA	BCL8	LOC401312
CBLB	AZGP1	BCL11A	PAK2	C14orf129	MEX3D
CCPG1	BECN1	SYNGR1	PCCB	C18orf25	NBPF1,8-11,14-16,20
CDC14B	C14orf1	SEC14L3	PHF10	C20orf24	RGS12
CEACAM5	C1orf8	TLR5	QKI	C4orf7	TMEM107
COPB2	CANX	AK1	RBBP6	CAPN2	TSFM
COX5A	CAP1	AMACR	RNF34	CD59	WNT6
CTSC	CCNG2	LU	SGIP1	CPNE3
CYP4F11	CCPG1	SERPINI2	SKP1	CRISP3
CYP4F3	CEACAM5	TNFSF12, 13	SPTBN1	CRNN
DIAPH2	CEACAM6	TLE2	SRGAP2	CSTA
DKFZP566E144	CHP	SLIT1	SWAP70	CSTB
EDEM1	CLDN10	TENS1	TRA2	CTSB
ENTPD4	COX5A	GGA1	TRAK2	DEFB4
ERP70	CPNE3	GAS6	TXNDC4	DUSP5
FLJ13052	CREB3L1	SSH3		ECM1
FOLH1	CSTA	JAG2		EIF4G2
GALNT1	CTSC	EPOR		EMP1
GFPT1	CYP1A1	COL9A2		EPS8L1
GHITM	CYP1B1	CX3CL1		ERO1L
GNE	CYP4F11	HNMT		FLG
GPX2	CYP4F3	C3		FLJ22662
GSN	DAZ2, 4	FLRT3		FTH1
GTF3C1	DHRS3	NCOR2		GADD45B
HIG1	DPYSL3	PCDH7		GLUL
HTATIP2	DSCR5	SFRS14		GPBP1l1
JTB	EDEM1	HLF		GPR110
LAMP2	ERP70	FLJ23514		GRHL1
LYPLA1	FKBP11	CYFIP2		H3F3A B
ME1	FKBP1A	FGFR3		HIG2
MTMR6	FLJ13052	TNS		HOPX
MUC5AC	FOLH1	FMO2		ITGB1
NQO1	FTH1	CUGBP1		KLK10
PSMB5	GALNT1	ITM2A		KRT13
PSMD14	GALNT12	SCGB1A1		KRT19
PTP4A1	GALNT3	TCF7L1		KRT4
PTS	GALNT7	SLIT2		LCE3D
RAB11A	GCLM	NFIB		LCN2
RGC32	GCNT3	KRT15		LGALS3
RNP24	GFPT1			MAFF
RPN2	GMDS			MAL
S100P	GNE			MALAT1
SEC31L1	GRP58			MALL
SEPX1	GSN			MPZL3
SLC35A3	GUK1			MT1F
SLC3A2	HGD			MT1G
SLC7A11	HIST1H2BK			MT1H
SMPDL3A	HMGN4			MT1X
SORL1	HTATIP2			MT2A
SPDEF	IDS			MUC1
SPINT2	IMPA2			MUC20
SSR4	JTB			MYO6
TACSTD2	KATNB1			NAMPT
TALDO1	KIAA0367			NDFIP2
TARS	KLF4			PADI1
TIAM1	LAMP2			PER1
TKT	LOC92482			PERP
TTC9	LOC92689			PLXNC1
TXNL1	LRRC5			PPARD
TXNRD1	LYPLA1			PPL
UBE2J1	ME1			PPP1CB
VPS13D	MSMB			PPP1R3C
WBP5	NKX3-1			PRSS27
XPOT	NQO1			RAB7A
	NUDT4			RANBP9
	P4HB			RFFL
	PGD			RIOK3
	PIR			RNF34
	PLA2G10			S100A10
	PRDX4			S100A11
	PTK9			S100P
	PTP4A1			SAT1
	RAB11A			SCEL
	RAB2			SFRS5
	RAB7			SGIP1
	RAP1GA1			SKP1
	RGC32			SLC12A6
	RNP24			SLPI
	RPN2			SPINK5
	S100A10			SPINK7
	SCGB2A1			SPNS2
	SCP2			SPRR1B
	SEC31L1			STK24
	SEPX1			TACSTD2
	SLC17A5			TAX1BP3
	SLC35A1			TMEM49, MIRN21
	SLC35A3			TMOD3
	SLC7A11			TMPRSS11B
	SLC7A11			TMPRSS11E, 11E2
	SMPDL3A			TncRNA
	SORL1			TPT1
	SPDEF			TUFT1
	TACSTD2			UBAP1
	TAGLN2			UBB, UBC
	TCN1			UPP1
	TIMP1			WDR26
	TIPARP			ZNF185
	TKT
	TLE1
	TM4SF13
	TM4SF3
	TMP21
	TOM1L1
	TRA1
	TTC9
	TXNDC5
	UBE2J1
	UGT1A3, 6
	UPK1B
	WBP5
The lists in the first three columns are the leading edge gene sets identified in the Sridhar study [6].
The remaining three lists were derived from the current SmvsNS study using SAM or RP analysis as labeled.
