# Supplementary material for: Examining smoking-induced differential gene expression changes in buccal mucosa
Source: BMC Med Genomics. 2010 Jun 24;3:24. doi: 10.1186/1755-8794-3-24 (PMC3161387; doi:10.1186/1755-8794-3-24)
Supplement: Additional file 4 — Fold change of probesets included in the RP and SAM gene lists. [file 1755-8794-3-24-S4.XLS]

## Sheet: Sheet1
Additional file 4. Fold Change of probesets included in the RP and SAM gene lists.
RP_upSm					SAM_upSm					RP_downSm
Probeset ID	Signal Strength				Probeset ID	Signal Strength				Probeset ID	Signal Strength
	AveSm	AveNS	Fold change			AveSm	AveNS	Fold change			AveSm	AveNS	Fold change	1/fold change
1560263_at	2839.62	944.951	3.00504		1556202_at	235.261	92.3899	2.5464		1553998_at	19.5166	57.4686	0.339605	2.9446
1560538_at	307.682	98.4403	3.12557		1557502_at	564.739	434.999	1.29826		1555032_at	190.658	413.164	0.461459	2.16704
1560683_at	1279.95	432.622	2.9586		1569603_at	203.795	79.8304	2.55285		1556721_at	24.272	64.398	0.376906	2.65318
1560684_x_at	1293.15	532.587	2.42806		1569854_at	406.279	200.648	2.02483		1557818_x_at	149.832	334.714	0.447641	2.23393
1560712_at	1625.66	349.583	4.65028		200719_at	457.586	259.223	1.76522		1559224_at	184.97	431.103	0.429061	2.33067
1564307_a_at	885.679	333.127	2.65868		201567_s_at	804.074	675.217	1.19084		1560520_at	30.3691	71.6748	0.423706	2.36013
1569603_at	203.795	79.8304	2.55285		202125_s_at	63.4576	46.3865	1.36802		1561061_at	87.6608	199.195	0.440076	2.27234
1570233_at	81.3679	36.1816	2.24887		202944_at	109.208	60.1363	1.816		1564281_at	23.0311	66.6059	0.345782	2.892
200004_at	338.279	110.359	3.06525		204013_s_at	101.818	55.7636	1.82588		1564996_at	86.4335	280.332	0.308325	3.24333
200648_s_at	696.665	261.264	2.66652		206861_s_at	592.114	254.489	2.32668		1566999_at	45.085	99.2996	0.45403	2.2025
200660_at	717.314	203.327	3.52789		208498_s_at	382.182	178.502	2.14106		1567139_at	53.7071	127.358	0.4217	2.37135
200718_s_at	293.814	93.7764	3.13313		208958_at	154.36	66.5321	2.32009		1567697_at	17.457	42.521	0.41055	2.43576
200748_s_at	26221.4	8805.64	2.9778		210369_at	130.285	69.8188	1.86605		1568365_at	73.0718	188.565	0.387514	2.58055
200839_s_at	1941.24	515.83	3.76332		212162_at	319.008	171.115	1.86429		206762_at	72.4941	209.913	0.345353	2.89559
200872_at	1805.31	725.324	2.48897		216757_at	440.194	259.909	1.69364		214331_at	37.0795	95.552	0.388056	2.57695
200983_x_at	800.631	213.506	3.74993		219126_at	1249.17	867.449	1.44005		224495_at	21.4361	52.9761	0.404638	2.47135
200985_s_at	1693.49	467.963	3.61884		220716_at	838.978	541.155	1.55035		224997_x_at	96.3821	419.108	0.229969	4.34841
201012_at	7017.51	2488.81	2.81963		226641_at	602.103	302.793	1.98849		227926_s_at	53.1749	121.423	0.43793	2.28347
201201_at	16345.2	7843.98	2.08379		227635_at	166.472	95.8864	1.73614		233891_at	207.223	450.587	0.459896	2.1744
201324_at	29145.9	16135.9	1.80628		229942_at	460.697	244.874	1.88137		236769_at	69.0943	151.645	0.455631	2.19476
201325_s_at	7452.06	3768.97	1.97721		234849_at	103.327	51.9316	1.98968		240411_at	139.914	322.606	0.4337	2.30574
201407_s_at	3061.37	1246.24	2.45648		235242_at	242.201	140.493	1.72393		36554_at	101.22	230.397	0.439328	2.27621
201550_x_at	11101.9	4826.75	2.30007		236288_at	381.519	103.913	3.67153		71933_at	88.3908	318.612	0.277425	3.60458
201590_x_at	1778.75	428.598	4.15015		236650_at	1783.46	998.55	1.78605		91816_f_at	39.8005	118.524	0.335802	2.97795
201650_at	945.304	300.101	3.14996		240670_at	575.406	365.537	1.57414			79.6781	202.823	0.416125	2.40355
202119_s_at	320.808	94.9142	3.37998		242220_at	385.664	186.317	2.06994			Average	Average		Median
202129_s_at	1658.76	515.025	3.22074		242299_at	356.725	171.127	2.08457
202286_s_at	1550.19	313.324	4.94755		244268_x_at	295.776	126.774	2.33309
202582_s_at	263.228	140.37	1.87524		244348_at	288.193	129.043	2.2333
202912_at	1426.97	623.343	2.28922		35974_at	39.4467	27.6883	1.42467
203021_at	2057.74	655.283	3.14023			424.45	241.95	1.86517
203180_at	484.549	181.848	2.66459			Average	Average	Median
203234_at	1313.18	431.805	3.04115
203380_x_at	1947.2	663.506	2.93472
203407_at	15025	4823.6	3.11489
203455_s_at	885.556	406.36	2.17924
203585_at	568.898	168.299	3.38029
204284_at	622.749	172.11	3.61833
204326_x_at	1850.82	486.09	3.80756
204351_at	1263.08	398.369	3.17062
204745_x_at	4730.08	1257.05	3.76283
204777_s_at	33731.3	13004.8	2.59376
204971_at	20307.1	9778.8	2.07665
205064_at	19747.9	6197.72	3.18631
205185_at	5303.81	2123.44	2.49775
205807_s_at	1933.29	934.606	2.06856
206200_s_at	1156.88	360.78	3.2066
206461_x_at	4076.28	1131.27	3.60327
206471_s_at	3389.45	1431.68	2.36747
206884_s_at	8023.15	2087.31	3.84378
207356_at	2732.4	785.723	3.47755
207802_at	4651.87	1121.01	4.14973
207935_s_at	13501.1	6624.79	2.03797
208581_x_at	2077.05	524.367	3.96106
208683_at	449.624	164.826	2.72787
208854_s_at	736.95	218.507	3.37266
208855_s_at	2800.64	961.877	2.91164
208898_at	753.469	231.42	3.25585
208949_s_at	3260.54	1643.8	1.98354
209069_s_at	2829.45	992.068	2.85207
209154_at	156.923	48.3125	3.24808
209365_s_at	8156.6	2827.27	2.88498
209373_at	1992.74	631.533	3.1554
209457_at	1720.96	759.634	2.26551
209792_s_at	255.826	69.1081	3.70182
210427_x_at	1533.38	368.619	4.15979
210480_s_at	909.384	322.779	2.81736
210592_s_at	1631.93	599.992	2.71991
211296_x_at	2773.52	1111.86	2.49449
211597_s_at	2493.27	888.535	2.80605
211945_s_at	381.4	99.7381	3.82401
211960_s_at	88.9578	34.3687	2.58834
211970_x_at	12242.4	5876.63	2.08324
211983_x_at	30559.4	13369.9	2.28568
212185_x_at	6117.86	2063.02	2.96549
212266_s_at	2409.28	647.649	3.72004
212284_x_at	13069.8	5894.68	2.21722
212531_at	1313.77	283.74	4.6302
213240_s_at	10862.7	4773.66	2.27555
213503_x_at	1746.18	452.285	3.8608
213560_at	1431.42	468.837	3.05313
213693_s_at	6514.13	2001.68	3.25433
214399_s_at	24445.3	12004.8	2.03629
214657_s_at	401.508	163.421	2.45689
215704_at	752.981	272.357	2.76468
217165_x_at	1979.47	454.163	4.35851
217508_s_at	251.134	90.0896	2.7876
217739_s_at	761.778	292.338	2.60581
217835_x_at	651.662	277.87	2.34521
218107_at	339.616	112.252	3.02548
218454_at	696.254	220.86	3.15247
218507_at	586.821	198.501	2.95626
218779_x_at	1644.25	365.127	4.50322
220090_at	13668.3	4995.62	2.73606
220431_at	11097.6	4104.25	2.70392
220990_s_at	308.47	97.7484	3.15576
221655_x_at	1918.77	394.497	4.86384
221665_s_at	1156.73	265.716	4.35327
222392_x_at	2353.11	1000.26	2.3525
222646_s_at	8991.74	3433.89	2.61853
222830_at	199.048	57.4687	3.46359
223077_at	330.132	93.6137	3.52654
223239_at	118.698	33.1783	3.57759
223596_at	64.6563	21.808	2.9648
223720_at	1360.4	602.105	2.2594
223739_at	1066.46	279.872	3.81053
224328_s_at	989.609	359.842	2.75012
224565_at	2330.13	980.904	2.37549
224566_at	1424.49	471.307	3.02243
224567_x_at	12920.9	7753.92	1.66637
224585_x_at	15711.4	6478.07	2.42532
224799_at	821.399	269.089	3.05252
225671_at	570.21	189.018	3.0167
225750_at	1694.36	622.745	2.72079
226622_at	839.994	251.868	3.33506
226675_s_at	11677.6	8529.3	1.36912
227337_at	1919.13	823.538	2.33035
227747_at	4257.48	1262.41	3.37251
229152_at	690.374	166.602	4.14384
231735_s_at	31993.2	13536.9	2.3634
232056_at	220.44	85.7881	2.56959
232074_at	675.645	226.364	2.98478
233513_at	215.276	79.316	2.71415
234989_at	15563.5	4119.66	3.77786
236288_at	381.519	103.913	3.67153
237919_at	360.657	164.029	2.19874
238689_at	258.809	92.8305	2.78797
244677_at	940.006	271.283	3.46504
36711_at	1626.49	463.208	3.51135
37152_at	999.226	304.905	3.27717
46270_at	527.284	154.754	3.40724
91826_at	3230.88	1056.75	3.05737
	4421.6	1781.35	2.98129
	Average	Average	Median
